# Supplementary material for: Characterization of the Apoptotic and Antimicrobial Activities of Two Initiator Caspases of Sea Cucumber Apostichopus japonicus
Source: Genes (Basel). 2024 Apr 25;15(5):540. doi: 10.3390/genes15050540 (PMC11121444; doi:10.3390/genes15050540)
Supplement: Supplementary file 1 [file genes-15-00540-s001.zip]

Archive with 1 entries (1 files):
- genes-2956298-supplementary.pdf
